# Supplementary material for: Computationally Efficient Implementation of a Novel Algorithm for the General Unified Threshold Model of Survival (GUTS)
Source: PLoS Comput Biol. 2016 Jun 24;12(6):e1004978. doi: 10.1371/journal.pcbi.1004978 (PMC4920405; doi:10.1371/journal.pcbi.1004978)
Supplement: S1 Script — Auxiliary R Script for the Paper “Computationally Efficient Implementation of a Novel Algorithm for the General Unified Threshold Model of Survival (GUTS)”. (R) [file pcbi.1004978.s001.R]

##
# GUTS Example R Script
# Carlo Albert (carlo.albert@eawag.ch), Sören Vogel (soeren.vogel@posteo.ch), Roman Ashauer (roman.ashauer@york.ac.uk)
# 2015-10-28, 2015-09-14, 2015-08-30, 2015-06-25, 2016-03-18
# License: GPL-2
# File encoding: UTF-8
# Auxiliary Script for the Paper “Computationally Efficient Implementation of a Novel Algorithm for the General Unified Threshold Model of Survival (GUTS)”.
# Required: R >= 3.2.3; internet connection for downloading R packages.
#


##
# Load Libraries.
# If not present on system, libraries can be installed using the command `install.packages( <Pack_Name> )`.  See `help( 'install.packages' )`, for more details and additional options.  Reading the packages’ manual pages is highly recommended.  See `help( '<package_name>' )`, for more information about a specific package and the functions it provides.
#
library( 'GUTS' )      # v1.0.0.  GUTS package, logliklihood, survival probabilities.
library( 'adaptMCMC' ) # v1.1.  Function `MCMC()`, Monte Carlo Markov Chain.
library( 'dfoptim' )   # v2011.8-1.  Function `hjkb()`, optimiser.
library( 'ggplot2' )   # v2.0.0.  Plotting facilities.
library( 'grid' )      # Base package.  Use in function `ga_multiplot()`.
library( 'GGally' )    # v1.0.1  Templates and helpers for ggplot2


##
# Self-Defined Wrapper Functions.
# These functions are simple *helper* scripts.  They are intended to simplify the calculations in our paper.  However, they do not belong to our package, nor are they required for modelling GUTS.  Note also that these functions make use of other functions from other packages, and that these packages may be subject to change.  *Update, modify or enhance to fit specific needs or if required.*
#

# Function `ga_read_list()`.
# Read in data in a list-like representation from a plain text file.  The data should be in the following form:
# 	# Some comment, comments are ignored.
# 	VarName1:23.3,45.7,...
# 	VarName2:100.78,106.32,...
# 	...
# Arguments:
# 	file: name of the text file.
# Returns an R object of type list with vectors of data.
ga_read_list <- function( file ) {
	ret <- list()
	inl <- scan(file, what = "", sep = "\n", comment.char = "#")
	nms <- NULL
	for ( i in seq_along(inl) ) {
		gsub(" ", "", inl[i], fixed = TRUE)
		x <- unlist(strsplit(inl[i], ":"))
		nms <- c(nms, x[1])
		ret[[i]] <- as.numeric(unlist(strsplit(x[2], ",")))
	}
	names(ret) <- nms
	invisible(return(ret))
}

# Function `ga_multiplot()`.
# Put multiple plots on one page.
# Arguments:
# 	plotlist: a list with objects to plot.
# 	cols: put plots in this many columns on the page.
# No return, but prints to the active output device (the screen or a file).
ga_multiplot <- function( plotlist, cols ) {
	numPlots <- length(plotlist)
	plotCols <- cols
	plotRows <- ceiling(numPlots/plotCols)
	grid.newpage()
	pushViewport(viewport(layout = grid.layout(plotRows, plotCols)))
	for (i in 1:numPlots) {
		curRow <- ceiling(i/plotCols)
		curCol <- (i - 1)%%plotCols + 1
		print(plotlist[[i]], vp = viewport(layout.pos.row = curRow, layout.pos.col = curCol))
	}
}

# Function `ga_plot_chains()`.
# Plot the parameter posterior chains from the MCMC.
# Arguments:
# 	data: posterior samples.
# 	parnames: if NULL (default), take parameter names from the column names in data, else character vector of parameter names.
# 	from: drop first `from-1` parameters from data, defaults to `steps=1`.
# 	to: consider data until this row, defaults to `nrow(data)` (i.e., all rows).
# 	steps: consider data at `steps` intervals, defaults to 50.
# Returns a list of `ggplot` objects, which can be printed to an output device (the screen or a file).
ga_plot_chains <- function( data, parnames = NULL, from = steps, to = nrow(data), steps = 50 ) {
	if ( is.null(parnames) ) {
		pnms <- colnames(data)
	} else {
		pnms <- parnames
	}
	if ( is.null(pnms) ) pnms <- paste('p', 1:ncol(data), sep='')
	i <- seq(from, to, steps)
	pdat <- data.frame(i, data[i, ])
	colnames(pdat) <- c('iter', pnms)
	plts <- list()
	for ( pnm in pnms ) {
		plts[[pnm]] <- ggplot(pdat, aes_string(x = 'iter', y = pnm)) + geom_line() + xlab("Iteration") + ylab(paste("Parameter", pnm))
	}
	invisible(return(plts))
}

# Function `ga_plot_correlations()`.
# Plots the correlations between the posterior parameters from the MCMC.
# Arguments:
# 	data: posterior samples.
# 	parnames: if NULL (default), take parameter names from the column names in data, else character vector of parameter names.
# 	from: drop first `from-1` parameters from data, defaults to `steps=1`.
# 	to: consider data until this row, defaults to `nrow(data)` (i.e., all rows).
# 	steps: consider data at `steps` intervals, defaults to 1 (i.e., all data).
# Returns a list of `ggplot` objects, which can be printed to an output device (the screen or a file).  Note: file sizes of these plots can become large.
ga_plot_correlations <- function( data, parnames = NULL, from = steps, to = nrow(data), steps = 1 ) {
	if ( is.null(parnames) ) {
		pnms <- colnames(data)
	} else {
		pnms <- parnames
	}
	if ( is.null(pnms) ) pnms <- paste('p', 1:ncol(data), sep='')
	i <- seq(from, to, steps)
	pdat <- as.data.frame(data[i, ])
	colnames(pdat) <- pnms
	plt <- ggpairs(pdat, columnLabels = pnms)
	invisible(return(plt))
}

# Function `ga_tab_quantiles()`.
# Calculates the posterior quantiles and the parameter set that maximises the posterior.
# Arguments:
# 	data: posterior samples.
# 	log.p: loglikelihood of the posterior samples.
# 	parnames: if NULL (default), take parameter names from the column names in data, else character vector of parameter names.
# 	from: drop first `from-1` parameters from data, defaults to `steps=1`.
# 	to: consider data until this row, defaults to `nrow(data)` (i.e., all rows).
# 	steps: consider data at `steps` intervals, defaults to 1 (i.e., all data).
# 	p.quant: quantiles to use (default 0.025), `upper=1-p.quant`, `lower=0+p.quant`, 0.5 is always added.
# Returns a R object of type `matrix` with columns for “maxpost” and “quantiles”.  Each line represents one parameter.
ga_tab_quantiles <- function( data, log.p, parnames = NULL, from = steps, to = nrow(data), steps = 1, p.quant = 0.025 ) {
	if ( is.null(parnames) ) {
		pnms <- colnames(data)
	} else {
		pnms <- parnames
	}
	if ( is.null(pnms) ) pnms <- paste('p', 1:ncol(data), sep='')
	maxpost <- data[which.max(log.p), ]
	parsamp <- data[seq(from, to, steps), ]
	quantis <- c(0 + p.quant, 0.5, 1 - p.quant)
	parquan <- t(apply( parsamp, 2, function(x) quantile(x, probs = quantis) ))
	ret <- matrix(c(maxpost, parquan), nrow = length(pnms), byrow = FALSE, dimnames = list( c(pnms), c('maxpost', paste('q', quantis, sep='')) ))
	return(ret)
}

# Function `ga_plot_densities()`.
# Plots the densities of the posterior parameters from the MCMC.
# Arguments:
# 	data: posterior samples.
# 	parnames: if NULL (default), take parameter names from the column names in data, else character vector of parameter names.
# 	from: drop first `from-1` parameters from data, defaults to `steps=1`.
# 	to: consider data until this row, defaults to `nrow(data)` (i.e., all rows).
# 	steps: consider data at `steps` intervals, defaults to 1 (i.e., all data).
# 	p.quant: quantiles to use (default 0.025), `upper=1-p.quant`, `lower=0+p.quant`, 0.5 is always added.
# Returns a list of `ggplot` objects, which can be printed to an output device (the screen or a file).
ga_plot_densities <- function( data, parnames = NULL, from = steps, to = nrow(data), steps = 1, p.quant = 0.025 ) {
	if ( is.null(parnames) ) {
		pnms <- colnames(data)
	} else {
		pnms <- parnames
	}
	if ( is.null(pnms) ) pnms <- paste('p', 1:ncol(data), sep='')
	i <- seq(from, to, steps)
	pdat <- as.data.frame(data[i, ])
	colnames(pdat) <- pnms
	plts <- list()
	datd <- data.frame()
	for ( pnm in pnms ) {
		quan <- quantile(pdat[, pnm], probs = c(0 + p.quant, 0.5, 1 - p.quant))
		qua1 <- quan[1]
		qua5 <- quan[2]
		qua9 <- quan[3]
		densi <- density(pdat[, pnm])
		dxpos <- densi$x[which.max(densi$y)]
		dypos <- max(densi$y) + max(densi$y)/20
		dyhei <- dypos/20
		plts[[pnm]] <- ggplot(pdat) +
			geom_point(aes_string(x=qua5, y=dypos), data=datd) + 
			geom_errorbarh(aes_string(x=dxpos, xmin=qua1, xmax=qua9, y=dypos, height=dyhei), data=datd) +
			geom_density(aes_string(x=pnm)) +
			xlab(pnm) + ylab("Density")
	}
	invisible(return(plts))
}

# Function `ga_tab_predictions()`.
# Calculate quantiles for the predicted survivors.
# Arguments:
# 	gobjs: list of GUTS objects.
# 	data: posterior samples.
# 	measured: if FALSE (default), do not include survivor counts in `gobjs`.
# 	sample_size: number of realisations.
# 	p.quant: quantiles to use, `upper=1-p.quant`, `lower=0+p.quant`, 0.5 is always added.
# Returns a R object of type `list`.  Each list element is a data frame with the time steps, measured deaths (if `measured = TRUE`) and the quantiles of predicted deaths.
ga_tab_predictions <- function( gobjs, data, measured = FALSE, sample_size = 2000, p.quant = 0.025 ) {
	if ( !is.list(gobjs) | length(gobjs) < 1 ) {
		stop("Argument `gobjs` must be a list of GUTS objects.")
	}
	probs <- c(0, 0.5, 1) + c(p.quant, 0, -p.quant)
	qnames <- paste('q', probs, sep='')
	stp <- floor(nrow(data) / sample_size)
	stopifnot(!is.na(stp), stp > 0, stp <= nrow(data))
	i <- seq(from = stp, by = stp, length.out = sample_size)
	psub <- data[i, ]
	tabs <- list()
	for ( i in 1:length(gobjs) ) {
		S <- t(apply(psub, 1, function(x) guts_calc_survivalprobs(gobjs[[i]], x)))
		S_d <- t(apply(S, 1, function(x) -diff(c(x, 0))))
		y <- gobjs[[i]]$y
		y_d <- -diff(y)
		y_d_pred <- as.data.frame(t(apply(S_d, 1, function(x) t(rmultinom(1, y[1], x)))))
		y_d_pred_quant <- t(sapply( y_d_pred, function(x) quantile(x, probs = probs) ))[-length(y), ]
		dat <- data.frame(1:length(y_d), y_d, y_d_pred_quant)
		colnames(dat) <- c('ytd', 'measured', qnames)
		rownames(dat) <- NULL
		if ( !measured ) {
			dat <- dat[, -2]
		}
		tabs[[i]] <- dat
	}
	invisible(return(tabs))
}

# Function `ga_plot_predictions()`.
# Plot quantiles for the predicted survivors.
# Arguments:
# 	gobjs: list of GUTS objects.
# 	data: posterior samples.
# 	measured: if FALSE (default), do not include survivor counts in `gobjs`.
# 	sample_size: number of realisations.
# 	p.quant: quantiles to use, `upper=1-p.quant`, `lower=0+p.quant`, 0.5 is always added.
# Returns a list of `ggplot` objects, which can be printed to an output device (the screen or a file).
ga_plot_predictions <- function( gobjs, data, measured = FALSE, sample_size = 2000, p.quant = 0.025 ) {
	if ( !is.list(gobjs) | length(gobjs) < 1 ) {
		stop("Argument `gobjs` must be a list of GUTS objects.")
	}
	tabs <- ga_tab_predictions(gobjs, data, measured=TRUE, sample_size, p.quant)
	plts <- list()
	for ( i in 1:length(gobjs) ) {
		datl <- nrow(tabs[[i]])
		pdat <- tabs[[i]][, -2]
		datv <- rep('predicted', datl)
		if ( measured ) {
			datm <- tabs[[i]][, 2]
			datm <- data.frame(1:datl, datm, datm, datm)
			colnames(datm) <- colnames(pdat)
			datv <- c(rep('measured', datl), datv)
			pdat <- rbind(datm, pdat)
		}
		pdat <- data.frame(datv, pdat)
		colnames(pdat) <- c('Data', 'ytd', 'lo', 'y', 'hi')
		if ( measured ) {
			plts[[i]] <- ggplot(pdat, aes(x = ytd, y = y, group = Data, shape = Data, colour = Data, ymin = y-1, ymax = y+1))
		} else {
			plts[[i]] <- ggplot(pdat, aes(x = ytd, y = y, ymin = y-1, ymax = y+1))
		}
		plts[[i]] <- plts[[i]] +
			geom_point(position = position_dodge(width = .2)) +
			geom_errorbar(aes(ymin = lo, ymax = hi), width = .5, position = position_dodge(width = .2)) +
			xlab("Survivor time intervals") + ylab("Number of deaths")
	}
	invisible(return(plts))
}


##
# Load GUTS Data, set up Guts Objects, inspect objects.
#
data(diazinon)

# Uncomment if inspecting the data set:
#str(diazinon)

guts_objects <- list(
	guts_setup(C = diazinon[["C1"]], Ct = diazinon[["Ct1"]], y = diazinon[["y1"]], yt = diazinon[["yt1"]]),
	guts_setup(C = diazinon[["C2"]], Ct = diazinon[["Ct2"]], y = diazinon[["y2"]], yt = diazinon[["yt2"]]),
	guts_setup(C = diazinon[["C3"]], Ct = diazinon[["Ct3"]], y = diazinon[["y3"]], yt = diazinon[["yt3"]])
)
print(guts_objects[[1]])


##
# Logposterior Function.
# For use in optimiser and MCMC.
#
logposterior <- function( pars ) {
	if ( any( is.na(pars), is.infinite(pars), (pars<0), (pars["kk"]>30) ) ) {
		return(-Inf)
	}
	ret <- sum(sapply( guts_objects, function(obj) guts_calc_loglikelihood(obj, pars) ))
	return(ret)
}


##
# Optimisation, Start Parameters, Inspect Results.
#
pars_start <- c(0.05, 0.1, 3, 20, 10)
names(pars_start) <- c('hb', 'ke', 'kk', 'mn', 'sd')
optim_result <- hjkb(pars_start, logposterior, lower = rep(0, 5), upper = c(1, 1, 30, 40, 20), control=list(maximize = TRUE))
print(optim_result)


##
# MCMC, Plots, Tabulated Outputs.
#

# The MCMC.
mcmc_pars <- optim_result$par
mcmc_sigma <- diag( (mcmc_pars/10)^2 + .Machine$double.eps )
mcmc_result <- MCMC(p = logposterior, init = mcmc_pars, scale = mcmc_sigma, adapt = 20000, acc.rate = 0.4, n = 50000)
# Quickly check the samples.
summary(mcmc_result$samples)

# Plot chains, and save to pdf file.
# Important: Do inspect the plots!
plot_chains <- ga_plot_chains(data = mcmc_result$samples, from = 10000, steps=50)
pdf("Chains.pdf", width = 7, height = 7)
ga_multiplot(plotlist = plot_chains, cols = 2)
invisible(dev.off())

# Plot correlations, and save to pdf file.
# Additional arguments to the print function help to adjust the layout of the axis labelling.
plot_corrs <- ga_plot_correlations(data = mcmc_result$samples, from = 10000, steps = 50)
pdf("Correlations.pdf", width = 7, height = 7)
print(plot_corrs, showStrips = NULL, leftWidthProportion = 0.4, bottomHeightProportion = 0.25, spacingProportion = 0.03)
invisible(dev.off())

# Tabulate quantiles.
tab_quant <- ga_tab_quantiles(data = mcmc_result$samples, log.p = mcmc_result$log.p, from = 10001)
print(tab_quant)
# Uncomment the following line to export to file "Quantiles.csv".
#write.csv(tab_quant, file = "Quantiles.csv")

# Plot densities, and save to pdf file.
plot_dens <- ga_plot_densities(data = mcmc_result$samples)
pdf("Densities.pdf", width = 7, height = 7)
ga_multiplot(plotlist = plot_dens, cols = 2)
invisible(dev.off())


##
# Prediction.
#

# Create new object.  Instead of reading data from a file or an object, we type in data directly.
g_obj_new <- list(
	guts_setup(
		C=c(99.97824, 0, 103.88, 0, 0, 103.56, 0, 0, 100.58, 96.51, 0, 2.35724),
		Ct=c(0, 1.03, 3.01, 4.02, 8, 8.01, 15, 16, 16.01, 17, 18.01, 22.01),
		y=c(100, rep(0, 22)),
		yt=0:22
	),
	guts_setup(
		C=c(101.343, 99.5066, 0, 98.19, 95.82, 0, 0, 0, 3.283),
		Ct=c(0, 1.02, 2.99, 4.01, 9, 9.01, 11.01, 17.01, 22.01),
		y=c(100, rep(0, 22)),
		yt=0:22
	)
)

# Tabulate predictions.
tab_pred <- ga_tab_predictions(gobjs = g_obj_new, data = mcmc_result$samples)
head(tab_pred[[1]])  # print head of first table
print(tab_pred[[2]]) # print complete second table

# Uncomment the following lines to export to file(s) `Predictions<i>.csv`.
#for ( i in 1:length(tab_pred) ) {
#	fln <- paste( 'Predictions', i, '.csv', sep='' )
#	write.csv(tab_pred[[i]], file = fln)
#}

# Plot predictions, and save to pdf file.
plot_pred <- ga_plot_predictions(gobjs = g_obj_new, data = mcmc_result$samples)
pdf("Predictions.pdf", width = 7, height = 7)
ga_multiplot(plotlist = plot_pred, cols = 1)
invisible(dev.off())


##
# Validation.
#

# Create new object.
g_obj_val <- guts_setup(
	C=c(99.97824, 0, 103.88, 0, 0, 103.56, 0, 0, 100.58, 96.51, 0, 2.35724),
	Ct=c(0, 1.03, 3.01, 4.02, 8, 8.01, 15, 16, 16.01, 17, 18.01, 22.01),
	y=c(66, 62, 57, 42, 24, 19, 19, 18, 18, 11, 5, 5, 4, 4, 3, 3, 2),
	yt=0:16
)

# Tabulate validation.
tab_val <- ga_tab_predictions(gobjs = list(g_obj_val), data = mcmc_result$samples, measured = TRUE)
tab_val[[1]]

# Plot validation, and save to pdf file.
plot_val <- ga_plot_predictions(gobjs = list(g_obj_val), data = mcmc_result$samples, measured = TRUE)
pdf("Validation.pdf", width=7.5, height=3.5)
print(plot_val[[1]])
invisible(dev.off())


##
# End Of File.
#
